# Supplementary material for: Sodium oligomannate therapeutically remodels gut microbiota and suppresses gut bacterial amino acids-shaped neuroinflammation to inhibit Alzheimer’s disease progression
Source: Cell Res. 2019 Sep 6;29(10):787–803. doi: 10.1038/s41422-019-0216-x (PMC6796854; doi:10.1038/s41422-019-0216-x)
Supplement: Supplementary file 6 — supplementary table S1 [file 41422_2019_216_MOESM6_ESM.xlsx]

## Sheet: Sheet1
The following lists present the relative abundance of significant changed gut microbiota from 16S rRNA sequencing data
g, genus; f, family; o, order; p, phylum; k, kingdom; d, domain.
Wilcoxon rank-sum test p value was corrected based on two-tailed test with FDR corrected
Supplementary Figure_1_d
genus_name	2_month_Tg-Mean(%)	2_month_Tg-Sd(%)	7_month_Tg-Mean(%)	7_month_Tg-Sd(%)	Pvalue	Corrected pvalue
g__Akkermansia	12.34	17.18	0.01159	0.02416	0.001562	0.04156
g__norank_f__Lachnospiraceae	1.644	2.252	6.554	3.335	0.01205	0.0544
g__unclassified_f__Lachnospiraceae	1.102	1.104	7.032	2.725	0.002694	0.04156
g__Odoribacter	0.2873	0.3391	3.795	1.926	0.002671	0.04156
g__Alistipes	0.8483	0.7575	2.541	1.684	0.03209	0.1039
g__Roseburia	0.6067	0.5538	2.133	1.547	0.03209	0.1039
g__Eubacterium_xylanophilum_group	0.06818	0.1468	2.658	2.068	0.003968	0.04156
g__Erysipelatoclostridium	2.555	3.824	0.01269	0.01217	0.002671	0.04156
g__Candidatus_Saccharimonas	0.3078	0.5354	1.867	1.998	0.04311	0.1276
g__Parabacteroides	1.792	3.316	0.06555	0.07957	0.03209	0.1039
g__Ruminiclostridium_9	0.3594	0.4195	1.412	0.2674	0.002671	0.04156
g__Escherichia-Shigella	1.656	2.335	0.001712	0.002483	0.04539	0.1276
g__norank_f__Ruminococcaceae	0.2497	0.2719	1.282	0.3311	0.002671	0.04156
g__Ruminiclostridium	0.1353	0.1349	1.169	0.5393	0.002671	0.04156
g__Alloprevotella	0.2417	0.4158	0.9092	0.758	0.03194	0.1039
g__Clostridium]_innocuum_group	0.9242	1.653	0	0	0.04922	0.1287
g__Lachnospiraceae_UCG-006	0.09142	0.1096	0.798	0.5524	0.0084	0.04847
g__Ruminiclostridium_5	0.1433	0.1593	0.7288	0.317	0.005857	0.04156
g__Ruminiclostridium_6	0.1315	0.1551	0.7315	0.5983	0.01197	0.0544
g__Parasutterella	0.721	0.7973	0.04783	0.05852	0.01205	0.0544
g__Lachnoclostridium	0.1386	0.1332	0.6143	0.2236	0.003968	0.04156
g__norank_f__Clostridiales_vadinBB60_group	0.05298	0.0652	0.5643	0.6206	0.008458	0.04847
g__Prevotellaceae_NK3B31_group	0.6153	1.237	0.001446	0.004574	0.03384	0.1073
g__Oscillibacter	0.065	0.06907	0.4936	0.281	0.003968	0.04156
g__Lachnospiraceae_UCG-001	0.03816	0.0665	0.4276	0.4648	0.01197	0.0544
g__Anaerotruncus	0.07382	0.08319	0.3506	0.2144	0.01693	0.07007
g__Bifidobacterium	0.3471	0.3278	0.06718	0.18	0.01654	0.07007
g__norank_f__Peptococcaceae	0.08091	0.09329	0.321	0.1128	0.005813	0.04156
g__Ruminococcaceae_UCG-004	0.07426	0.06878	0.3262	0.3161	0.02346	0.09141
g__Lactococcus	0	0	0.3482	0.4562	0.01182	0.0544
g__norank_o__Mollicutes_RF39	0.01421	0.01904	0.2962	0.4326	0.03148	0.1039
g__Anaerostipes	0.2788	0.3945	0	0	0.01112	0.0544
g__Butyricicoccus	0.04846	0.07258	0.2262	0.1725	0.03194	0.1039
g__Clostridioides	0.2727	0.5132	0	0	0.04922	0.1287
g__Pseudomonas	0.0005181	0.001159	0.1763	0.4311	0.04539	0.1276
g__Angelakisella	0.0131	0.01403	0.1512	0.06384	0.005813	0.04156
g__Anaeroplasma	0	0	0.1543	0.1621	0.005389	0.04156
g__Ruminococcaceae_UCG-009	0.02272	0.02335	0.1307	0.1503	0.03194	0.1039
g__Ruminococcaceae_UCG-005	0.01098	0.01432	0.0978	0.0793	0.005813	0.04156
g__Tyzzerella	0.01869	0.01725	0.0791	0.05703	0.04311	0.1276
g__Harryflintia	0.005091	0.006067	0.06882	0.04497	0.002671	0.04156
g__Intestinimonas	0.007188	0.007003	0.06547	0.01971	0.002671	0.04156
g__Family_XIII_UCG-001	0.01381	0.0145	0.05773	0.02383	0.005813	0.04156
g__unclassified_f__Enterobacteriaceae	0.06376	0.09396	0	0	0.04922	0.1287
g__Catabacter	0.05499	0.07263	0.001139	0.001967	0.003676	0.04156
g__UBA1819	0.003157	0.004662	0.04686	0.05801	0.008226	0.04847
g__Eubacterium]_brachy_group	0.003701	0.005911	0.03614	0.02244	0.005682	0.04156
g__Bilophila	0.003558	0.00666	0.03409	0.02612	0.008226	0.04847
g__Acetatifactor	0.0005422	0.001212	0.03583	0.06247	0.007329	0.04847
g__unclassified_f__Eggerthellaceae	0.001579	0.002331	0.0297	0.03503	0.01654	0.07007
g__unclassified_o__Clostridiales	0.001554	0.003476	0.02011	0.01429	0.003682	0.04156
g__Acetitomaculum	0	0	0.01391	0.02136	0.04513	0.1276
g__Tyzzerella_3	0	0	0.01306	0.02122	0.02393	0.09141
g__Proteus	0.01135	0.01457	0	0	0.01112	0.0544
g__Butyricimonas	0	0	0.0046	0.005104	0.04513	0.1276
g__Rhodococcus	0	0	0.003039	0.003502	0.02393	0.09141
g__Megamonas	0.001013	0.001388	0	0	0.04922	0.1287
