# Supplementary material for: Sodium oligomannate therapeutically remodels gut microbiota and suppresses gut bacterial amino acids-shaped neuroinflammation to inhibit Alzheimer’s disease progression
Source: Cell Res. 2019 Sep 6;29(10):787–803. doi: 10.1038/s41422-019-0216-x (PMC6796854; doi:10.1038/s41422-019-0216-x)
Supplement: Supplementary file 7 — supplementary table S2 [file 41422_2019_216_MOESM7_ESM.xlsx]

## Sheet: Sheet1
The following lists present the full name of gut microbiota related to indicated Figures
s,species; g, genus; f, family; o, order; p, phylum; k, kingdom; d, domain.
Bacteria with an asterik (*) are significant correlated bacteria
Figures	Figure_1_l_top panel	Figure_1_l_lower panel	Figure_4_b	Supplementary_Figure_4_b	Supplementary_Figure_4_c
Order of the gut microbiota (in Figure 1l, it lists bacteria from left to right)	Early phase (2-3M) bacteria	Late phase (7-9M) bacteria	GV-971 significantly changed bacteria	GV-971 significantly up-regulated bacteria & brain immune cells	GV-971 significantly down-regulated bacteria & brain immune cells
1	s__uncultured_bacterium_g__Ruminococcaceae_UCG_009	s__uncultured_bacterium_g__norank_f__Clostridiales_vadinBB60_group	s__uncultured_Bacteroidales_bacterium_g__norank_f_Muribaculaceae	s__Tidjanibacter_massiliensis	s__unclassified_g__Angelakisella
2	*s__uncultured_bacterium_g__Prevotellaceae_UCG_001	s__uncultured_bacterium_g__Desulfovibrio	s__uncultured_rumen_bacterium_g__norank_o__Gastranaerophilales	s__uncultured_rumen_bacterium_g__norank_o__Gastranaerophilales	s__unclassified_g__Rikenellaceae_RC9_gut_group
3	s__Helicobacter_ganmani	s__unclassified_g__Acinetobacter	s__uncultured_Clostridiales_bacterium_g__norank_f_Clostridiales_vadinBB60_group	s__unclassified_g__Parabacteroides	s__uncultured_Clostridiales_bacterium_g__Roseburia
4	s__uncultured_Coriobacteriales_bacterium_g__norank_f__Eggerthellaceae	s__uncultured_bacterium_g__Ruminiclostridium_5	s__gut_metagenome_g__Alloprevotella	s__Rikenella_microfusus_DSM_15922	s__uncultured_organism_g__norank_f__Muribaculaceae
5	s__unclassified_f__Ruminococcaceae	s__unclassified_g__Odoribacter	s__unclassified_g__Parabacteroides	s__uncultured_Desulfovibrionales_bacterium_g__norank_f__Desulfovibrionaceae	s__unclassified_g__Ruminiclostridium
6	s__uncultured_bacterium_g__Parvibacter	*s__unclassified_g__Papillibacter	s__Tidjanibacter_massiliensis	s__uncultured_bacterium_g__Mucispirillum	s__unclassified_g__Ruminiclostridium_5
7	s__mouse_gut_metagenome_g__norank_f__Muribaculaceae	s__Clostridiales_bacterium_CIEAF_012	s__uncultured_organism_g__Ruminococcaceae_UCG−010	s__uncultured_organism_g__Ruminococcaceae_UCG.010	s__uncultured_bacterium_g__Lactococcus
8	s__uncultured_bacterium_g__Parasutterella	s__uncultured_bacterium_g__Lachnospiraceae_UCG_006	s__Rikenella_microfusus_DSM_15922	s__uncultured_bacterium_g__Ruminococcaceae_UCG.004	s__unclassified_g__Butyricicoccus
9	s__uncultured_bacterium_g__Erysipelatoclostridium	s__unclassified_f__Erysipelotrichaceae	s__uncultured_Desulfovibrionales_bacterium_g__norank_f_Desulfovibrionaceae	s__unclassified_g__Paraprevotella
10	*s__unclassified_g__Eubacterium_coprostanoligenes_group	s__unclassified_g__GCA_900066225	s__uncultured_bacterium_g__Ruminococcaceae_UCG−004	s__uncultured_Bacteroidales_bacterium_g__norank_f__Muribaculaceae
11	s__Ileibacterium_valens	s__uncultured_Clostridiales_bacterium_g__Ruminiclostridium_5	s__uncultured_bacterium_g__Mucispirillum	s__uncultured_Clostridiales_bacterium_g__norank_f__Clostridiales_vadinBB60_group
12	s__uncultured_bacterium_g__Butyricicoccus	s__uncultured_bacterium_g__norank_f__Lachnospiraceae	s__unclassified_g__Paraprevotella	s__gut_metagenome_g__Alloprevotella
13	*s__uncultured_bacterium_g__norank_f__Erysipelotrichaceae	*s__Streptococcus_danieliae	s__uncultured_organism_g__norank_f__Muribaculaceae
14	s__unclassified_f__Eggerthellaceae	s__unclassified_g__Ruminococcaceae_NK4A214_group	s__unclassified_g__Rikenellaceae_RC9_gut_group
15	s__uncultured_bacterium_g__Eubacterium_brachy_group	s__unclassified_g__Ruminococcaceae_UCG_010	s__uncultured_organism_g__Ruminococcaceae_UCG-014
16	s__uncultured_rumen_bacterium_g__Ruminococcaceae_UCG_007	s__unclassified_g__norank_o__Mollicutes_RF39	s__uncultured_bacterium_g__Lactococcus
17	s__unclassified_g__Anaerofustis	s__unclassified_g__Ruminiclostridium_9	s__unclassified_g__Ruminiclostridium
18	s__unclassified_g__Ruminococcaceae_UCG_013	*s__uncultured_bacterium_g__Roseburia	s__unclassified_g__Butyricicoccus
19	s__unclassified_g__Oscillibacter	s__unclassified_g__Lachnospiraceae_UCG_001	s__unclassified_g__Ruminiclostridium_5
20	*s__uncultured_bacterium_g__norank_f__Muribaculaceae	s__uncultured_Clostridiales_bacterium_g__Lachnospiraceae_NK4A136_group	s__unclassified_g__Papillibacter
21	*s__uncultured_Desulfovibrionales_bacterium_g__norank_f__Desulfovibrionaceae	s__uncultured_bacterium_g__Eubacterium_xylanophilum_group	s__uncultured_Clostridiales_bacterium_g__Roseburia
22	s__uncultured_prokaryote_g__Christensenellaceae_R_7_group	s__uncultured_bacterium_g__A2	s__unclassified_g__Angelakisella
23	s__Mucispirillum_schaedleri_ASF457	s__Clostridium_leptum_g__Oscillibacter
24	s__unclassified_g__norank_o__Gastranaerophilales	s__unclassified_g__Ruminiclostridium_5
25	s__unclassified_g__Alistipes	s__unclassified_g__Lachnospiraceae_FCS020_group
26	s__Candidatus_Arthromitus_sp._SFB_mouse_Japan	*s__unclassified_g__Ruminococcaceae_UCG_014
27	s__unclassified_g__Family_XIII_AD3011_group	s__unclassified_g__norank_f__Ruminococcaceae
28	s__Helicobacter_mastomyrinus	s__Lachnospiraceae_bacterium_DW59
29	s__Desulfovibrio_sp._ABHU2SB	s__unclassified_g__Pseudomonas
30	s__uncultured_bacterium_g__Gordonibacter	*s__uncultured_bacterium_g__Family_XIII_UCG_001
31	s__unclassified_g__Enterorhabdus	s__unclassified_g__norank_f__Lachnospiraceae
32		*s__Lachnospiraceae_bacterium_COE1
33		s__unclassified_g__Angelakisella
34		s__Helicobacter_hepaticus
35		s__Lactobacillus_intestinalis
36		*s__uncultured_bacterium_g__Candidatus_Saccharimonas
37		*s__uncultured_Clostridiales_bacterium_g__Ruminococcaceae_UCG_005
38		s__uncultured_bacterium_g__Odoribacter
39		s__Mucispirillum_schaedleri
40		*s__uncultured_bacterium_g__Ruminiclostridium_9
41		s__Lachnospiraceae_bacterium_DW12
42		*s__uncultured_Clostridiales_bacterium_g__Roseburia
43		s__unclassified_g__norank_f__Erysipelotrichaceae
44		s__unclassified_g__Ruminiclostridium
45		s__uncultured_bacterium_g__norank_o__Gastranaerophilales
46		*s__unclassified_f__Lachnospiraceae
47		s__uncultured_bacterium_g__Anaeroplasma
48		s__uncultured_Erysipelotrichaceae_bacterium_g__norank_o__Mollicutes_RF39
49		s__unclassified_g__norank_f__Peptococcaceae
50		s__Firmicutes_bacterium_CAG_194_44_15
51		s__Lactobacillus_johnsonii
52		s__uncultured_bacterium_g__Ruminiclostridium_6
53		*s__Lachnospiraceae_bacterium_3_1
54		s__uncultured_bacterium_g__Harryflintia
55		s__uncultured_bacterium_g__Lachnospiraceae_NK4A136_group
56		s__unclassified_g__Roseburia
57		*s__Lachnospiraceae_bacterium_A4
58		*s__Clostridium_sp._Clone_17
59		s__unclassified_g__Lactobacillus
60		*s__uncultured_bacterium_g__Anaerotruncus
61		s__uncultured_bacterium_g__Lactococcus
62		s__unclassified_g__GCA_900066575
63		*s__unclassified_g__norank
64		s__unclassified_g__norank_f__Clostridiales_vadinBB60_group
65		s__unclassified_g__Helicobacter
