# Supplementary material for: Sodium oligomannate therapeutically remodels gut microbiota and suppresses gut bacterial amino acids-shaped neuroinflammation to inhibit Alzheimer’s disease progression
Source: Cell Res. 2019 Sep 6;29(10):787–803. doi: 10.1038/s41422-019-0216-x (PMC6796854; doi:10.1038/s41422-019-0216-x)
Supplement: Supplementary file 8 — supplementary table S3 [file 41422_2019_216_MOESM8_ESM.xlsx]

## Sheet: Sheet1
The following lists present the relative abundance of significant changed gut microbiota from 16S rRNA sequencing data
g, genus; f, family; o, order; p, phylum; k, kingdom; d, domain.
ABX, antibiotics; Wilcoxon rank-sum test p value was corrected based on two-tailed test with FDR corrected
Figure_2_a
genus_name	Tg-Mean(%)	Tg-Sd(%)	Tg_ABX-Mean(%)	Tg_ABX-Sd(%)	Pvalue	Corrected pvalue
g__Bacteroides	0.6678	0.6363	40.16	8.697	0.00146	0.003063
g__Lachnospiraceae_NK4A136_group	20.21	20.83	0.02497	0.04128	0.001321	0.003063
g__Lactobacillus	14.4	25.78	0.0003624	0.0009588	0.001013	0.003063
g__norank_f__Lachnospiraceae	5.038	4.717	0.001824	0.003798	0.001192	0.003063
g__Parabacteroides	0.4991	0.446	4.407	1.816	0.00146	0.003063
g__Desulfovibrio	3.249	1.801	1.104	0.8745	0.02403	0.03474
g__Helicobacter	4.19	2.727	0.0007732	0.001322	0.001192	0.003063
g__Blautia	0.2957	0.42	3.363	1.424	0.00146	0.003063
g__Peptoclostridium	0.0003269	0.0009247	3.05	4.802	0.0007946	0.003063
g__Odoribacter	2.685	1.375	0	0	0.0007946	0.003063
g__unclassified_f__Lachnospiraceae	2.606	2.338	0.01319	0.01195	0.001446	0.003063
g__Roseburia	1.797	2.626	0	0	0.0007946	0.003063
g__Candidatus_Saccharimonas	1.721	1.336	0	0	0.0007946	0.003063
g__Anaerotruncus	1.24	0.7945	0.04028	0.03086	0.00146	0.003063
g__[Eubacterium]_xylanophilum_group	1.267	0.9585	0.0007357	0.001257	0.001192	0.003063
g__[Clostridium]_innocuum_group	0	0	1.263	0.8099	0.0005566	0.003063
g__unclassified_o__Bacteroidales	0.04681	0.03414	1.18	0.4943	0.00146	0.003063
g__Ruminiclostridium	1.205	1.453	0.005814	0.01324	0.001192	0.003063
g__Rikenella	0.9976	0.5222	0.0715	0.08362	0.004434	0.008042
g__Alloprevotella	1.034	0.6723	0.0003624	0.0009588	0.001013	0.003063
g__Flavonifractor	0.002171	0.004307	0.9051	0.4656	0.001192	0.003063
g__Ruminococcaceae_UCG-014	0.8708	0.6723	0	0	0.0007946	0.003063
g__Oscillibacter	0.7643	1.098	0.01181	0.01748	0.001403	0.003063
g__Prevotellaceae_UCG-001	0.6193	1.124	0	0	0.0007946	0.003063
g__Coriobacteriaceae_UCG-002	0.001888	0.00534	0.615	0.5582	0.005753	0.01026
g__Faecalitalea	0.004729	0.005932	0.5672	0.5011	0.001403	0.003063
g__unclassified_f__Ruminococcaceae	0.5628	0.3785	0.002195	0.003716	0.001321	0.003063
g__Ruminiclostridium_6	0.5333	0.432	0	0	0.0007946	0.003063
g__Enterococcus	0.003461	0.00979	0.5043	0.6951	0.001226	0.003063
g__Lachnospiraceae_UCG-006	0.4845	0.4998	0.0003734	0.0009878	0.001013	0.003063
g__Ruminiclostridium_5	0.448	0.2374	0.01697	0.02667	0.001403	0.003063
g__Hungatella	0.0009107	0.001793	0.4431	0.4074	0.001013	0.003063
g__Lachnospiraceae_UCG-001	0.3961	0.7719	0	0	0.007441	0.01264
g__norank_f__Rs-E47_termite_group	0.3604	0.195	0	0	0.0007946	0.003063
g__norank_f__Clostridiales_vadinBB60_group	0.2339	0.0695	0.101	0.1697	0.02403	0.03474
g__Ruminococcus_1	0.2705	0.2833	0	0	0.0007946	0.003063
g__Tyzzerella	0.2641	0.3073	0	0	0.0007946	0.003063
g__Allobaculum	0.2146	0.4596	0	0	0.04496	0.05866
g__Ruminococcaceae_UCG-013	0.2096	0.2604	0.001465	0.002502	0.001192	0.003063
g__norank_f__Peptococcaceae	0.1954	0.1481	0	0	0.0007946	0.003063
g__Ruminococcaceae_UCG-009	0.1846	0.1518	0	0	0.0007946	0.003063
g__Enterorhabdus	0.1647	0.2468	0.013	0.014	0.009218	0.01541
g__norank_o__Mollicutes_RF9	0.1253	0.07868	0	0	0.0007946	0.003063
g__Bilophila	0.1229	0.2259	0	0	0.0007946	0.003063
g__Acetatifactor	0.1215	0.2018	0	0	0.0007946	0.003063
g__Eisenbergiella	0.003287	0.002827	0.1033	0.1062	0.0421	0.05866
g__Coprococcus_1	0.09993	0.09992	0	0	0.0007946	0.003063
g__Ruminococcaceae_UCG-005	0.09727	0.08019	0	0	0.0007946	0.003063
g__Butyricicoccus	0.07803	0.1258	0	0	0.0007946	0.003063
g__unclassified_f__Erysipelotrichaceae	0.06564	0.05051	0	0	0.0007946	0.003063
g__Ruminococcaceae_UCG-010	0.06365	0.03268	0.001812	0.004794	0.001538	0.003165
g__unclassified_k__norank	0.006926	0.009137	0.05417	0.01652	0.001321	0.003063
g__Eggerthella	0	0	0.05992	0.03478	0.0005566	0.003063
g__[Eubacterium]_fissicatena_group	0.003066	0.003841	0.05268	0.0615	0.01128	0.01857
g__Catabacter	0.001867	0.002917	0.04593	0.02608	0.001192	0.003063
g__Ruminococcaceae_NK4A214_group	0.0448	0.03368	0	0	0.0007946	0.003063
g__Gordonibacter	0.04336	0.1027	0	0	0.007441	0.01264
g__Erysipelatoclostridium	0	0	0.0404	0.06763	0.02133	0.0317
g__norank_o__Gastranaerophilales	0.03966	0.04678	0	0	0.0007946	0.003063
g__[Eubacterium]_brachy_group	0.0387	0.02476	0	0	0.0007946	0.003063
g__[Eubacterium]_nodatum_group	0.0333	0.0181	0	0	0.0007946	0.003063
g__Turicibacter	0.03056	0.04003	0	0	0.04496	0.05866
g__Prevotellaceae_NK3B31_group	0.02943	0.05431	0	0	0.01915	0.02887
g__Family_XIII_UCG-001	0.02817	0.03659	0	0	0.00259	0.004863
g__Streptococcus	0.02812	0.05353	0	0	0.007441	0.01264
g__[Eubacterium]_coprostanoligenes_group	0.02743	0.06193	0	0	0.04496	0.05866
g__Faecalibaculum	0.02373	0.03935	0	0	0.04496	0.05866
g__Anaerovorax	0.02325	0.02568	0.0003624	0.0009588	0.004148	0.007652
g__Family_XIII_AD3011_group	0.01916	0.005776	0	0	0.0007946	0.003063
g__unclassified_f__Family_XIII	0.01494	0.01164	0	0	0.00259	0.004863
g__[Eubacterium]_ventriosum_group	0.01346	0.01304	0	0	0.00259	0.004863
g__unclassified_p__Firmicutes	0.01311	0.01414	0	0	0.01915	0.02887
g__Parasutterella	0.01135	0.0173	0	0	0.01915	0.02887
g__norank_f__Rhodospirillaceae	0.0009404	0.001825	0.008585	0.008204	0.002305	0.004653
g__Clostridium_sensu_stricto_1	0.009523	0.01296	0	0	0.04496	0.05866
g__Acetitomaculum	0.009073	0.01653	0	0	0.01915	0.02887
g__Papillibacter	0.008831	0.007431	0	0	0.00259	0.004863
g__norank_f__Christensenellaceae	0.008149	0.006172	0	0	0.0007946	0.003063
g__norank_f__Coriobacteriaceae	0.006277	0.009679	0	0	0.04496	0.05866
g__Intestinimonas	0.005867	0.006186	0	0	0.01915	0.02887
g__norank_f__Flavobacteriaceae	0.002289	0.002209	0	0	0.01915	0.02887
g__Anaerofustis	0.001281	0.001372	0	0	0.04496	0.05866
