# Supplementary material for: Sodium oligomannate therapeutically remodels gut microbiota and suppresses gut bacterial amino acids-shaped neuroinflammation to inhibit Alzheimer’s disease progression
Source: Cell Res. 2019 Sep 6;29(10):787–803. doi: 10.1038/s41422-019-0216-x (PMC6796854; doi:10.1038/s41422-019-0216-x)
Supplement: Supplementary file 9 — supplementary table S4 [file 41422_2019_216_MOESM9_ESM.xlsx]

## Sheet: Sheet1
The following lists present the name of cytokines related to indicated Figures
Order of cytokines	Figure_2_g	Figure_4_f
1	RAGE	Decorin
2	VEGF R3	MCSF
3	Fractalkine	4-1BB
4	MFG-E8	VEGF
5	Pentraxin 3	TremL1
6	TROY	OPG
7	TWEAK R	Prolactin
8	VEGF R1	VEGF-B
9	TREM-1	TRANCE
10	Pro-MMP-9	I-TAC
11	E-selectin	SCF
12	CD30L	IL-17F
13	Gas 6	IL-1ra
14	JAM-A	Flt-3L
15	IL-1 R4	Periostin
16	IGF-1	IL-9
17	CXCL16	SDF-1a
18	MDC	IL-23
19	IL-7	Resistin
20	IL-13	IL-12p70
21	Eotaxin	IGFBP-6
22	IFNg	TPO
23	IL-12p40	VEGF R2
24	VCAM-1	Pentraxin 3
25	MCP-1	Leptin R
26	IL-6	Chemerin
27	IL-1ra	TREM-1
28	IL-20	HAI-1
29	IL-2 Ra	IL-2 Ra
30	IL-17E	ALK-1
31	VEGF R2	IGFBP-5
32	VEGF-B	TIM-1
33	Prostasin	C5a
34	6Ckine	L-Selectin
35	IL-33	MDC
36	Chordin	Meteorin
37	ADAMTS1	Fas
38	IL-17B R	MMP-2
39	Epigen	Endoglin
40	Shh-N	IL-28
41	4-1BB	CD27L
42	Galectin-7	E-Cadherin
43	IGFBP-2	CD36
44	IL-17B	CD30
45	BAFF R	MIP-1g
46	Endoglin	bFGF
47	IL-9	CCL6
48	TSLP	IL-33
49	CT-1
50	Renin 1
51	TCK-1
52	SLAM
53	TNFa
54	Granzyme B
55	IL-22
56	IL-3
57	TGFb1
58	GM-CSF
59	H60
60	HAI-1
61	VEGF-D
62	Resistin
63	PDGF-AA
64	Testican 3
65	MCP-5
66	CCL28
67	CD27
68	TECK
69	IL-17
70	VEGF
71	Chemerin
72	TremL1
73	IL-3 Rb
74	IFNg R1
75	MMP-10
76	Leptin R
77	GITR
78	MIP-1g
79	TNF RII
80	CRP
81	Adiponectin
82	IL-10
83	CD36
84	MCSF
85	TCA-3
86	gp130
87	IL-1a
88	ICAM-1
89	Marapsin
90	Clusterin
91	OPN
92	CCL6
93	TRANCE
94	CD27L
