# Supplementary material for: Sodium oligomannate therapeutically remodels gut microbiota and suppresses gut bacterial amino acids-shaped neuroinflammation to inhibit Alzheimer’s disease progression
Source: Cell Res. 2019 Sep 6;29(10):787–803. doi: 10.1038/s41422-019-0216-x (PMC6796854; doi:10.1038/s41422-019-0216-x)
Supplement: Supplementary file 10 — supplementary table S5 [file 41422_2019_216_MOESM10_ESM.xlsx]

## Sheet: Sheet1
The following lists present the metabolomics data of 124 metabolites. Related to Supplementary_Figure_5_f
T: Tg; Ttreat: Tg+GV-971; W: WT
metabiolite(pos）	metabiolite(neg）	featureidx（POS)	featureidx（NEG)	m/z	rt(min)	QC	QC	QC	QC	QC	QC	T	T	T	T	T	T	Ttreat	Ttreat	Ttreat	Ttreat	Ttreat	Ttreat	W	W	W	W	W	W	W	W
_	Miglitol		2509	206.103	0.7189	17.0097	19.4971	21.1387	17.7462	17.8079	16.0914	7.28648	8.10619	4.14532	7.31366	10.8752	10.9228	24.7258	8.74331	50.5282	21.157	11.7388	39.6627	18.8807	31.1211	24.0356	23.6722	12.9793	34.9423	40.0774	12.8734
PUBCHEM_57347184	_	5371		907.004	8.31487	286.372	213.113	232.751	207.325	214.635	205.445	26.8283	97.5246	44.027	122.456	89.8638	62.4571	341.238	93.0045	253.66	363.441	10.9448	354.273	200.671	364.734	373.237	265.175	470.267	377.029	290.412	109.602
_	9-[2-(4-Methoxyphenyl)ethyl]-9-borabicyclo[3.3.1]nonane		2677	237.182	6.14317	35.8161	41.914	30.3626	32.4301	30.3524	28.0332	6.06379	2.42668	6.92593	20.951	25.2367	19.2025	59.3496	18.2415	40.2811	49.4092	11.3175	55.4917	41.6917	54.071	44.9369	65.9549	52.4274	49.8603	36.238	29.9246
_	4'-Fluoro-4-(4-pentyl-cyclohexyl)-biphenyl		3182	323.218	8.65337	64.1289	78.1753	75.0901	67.3554	70.0521	61.4945	31.0703	36.787	24.5621	20.1754	25.9372	24.5277	72.1126	43.1788	62.7003	114.76	79.9444	49.3809	53.8053	60.5112	52.95	82.0858	44.6269	43.6685	45.7457	36.3628
_	Dicyclohexyl(methylsulfanyl)borane		2592	223.17	6.17952	41.79	57.1564	46.5253	23.9949	36.1355	26.3528	3.24839	18.0428	9.21095	17.314	38.8051	45.8018	38.4536	26.0303	99.3829	88.0224	63.8508	21.0542	113.73	151.28	74.6554	137.858	112.01	119.987	160.213	54.1987
_	L-Phenylalanyl-L-lysyl-L-lysyl-L-seryl-L-phenylalanyl-L-lysyl-L-leucine		54	877.529	8.33782	16172.1	16212.8	15414.7	14182	14578.2	13313.5	2448.62	5126.08	3758.62	8796.92	7170.25	5596.66	19442.1	6497.5	15814.2	19109.9	1450.43	20340.3	13055.4	21467	20146.6	20554.6	27190.9	21048.1	21121.8	10006.7
_	Arachidic acid(d3)		3016	296.304	10.341	40.5072	35.7441	39.0017	37.286	30.8654	31.9329	9.47276	2.71469	3.88676	6.72254	11.6757	7.03458	23.5835	9.11639	22.6421	24.2539	7.57281	15.4328	47.3997	101.024	62.9749	67.3364	37.4575	68.4912	58.4752	24.1145
PUBCHEM_23667298	_	115		907.573	9.14455	6947.37	7384.63	7126.69	6622.17	6983.83	6685.43	1611.92	3942.34	2013.7	4847.86	3766.31	3951.54	9598.06	5097.95	7452.61	12966.1	1174.93	12676.1	6181.04	9808.49	8272.8	8454.47	12670.5	8418.45	8927.18	2998.58
Lithium 2,4,6-tri-tert-butylbenzen-1-ide	_	976		253.251	10.3203	1170.29	1032.46	1067.3	1014.75	976.259	882.284	361.339	123.123	93.1259	249.399	289.81	219.484	640.259	258.35	653.238	687.694	276.175	549.388	1506.69	2874.69	1608.84	1829.1	1094.33	2051.05	1618.57	624.425
BEBEERINE	_	408		595.293	11.132	3781.44	2406.89	2475.77	2292.48	2376.81	2374.6	1342.07	514.703	368.646	995.461	885.234	1351.49	2590.04	1520.64	2634.12	2373.4	542.913	2837.56	1769.91	4683.56	1059.3	2328.5	4309.4	3654.44	6876.93	4851.7
_	1,3,2-Dioxaborinane, 2,2'-[2,2-dimethyl-1,3-propanediylbis(oxy)]bis[5,5-dimethyl-		1189	327.215	6.59287	547.592	563.806	586.246	530.334	505.165	487.493	236.091	180.208	191.596	277.549	378.184	334.5	821.195	276.848	798.527	1037.57	195.824	521.451	327.765	1208.18	974.544	1261.97	513.407	852.66	784.08	423.736
_	9,10-DiHOME		1232	313.234	8.78858	330.283	328.481	335.044	298.383	304.279	271.149	152.427	113.852	97.454	175.133	232.686	204.865	507.29	192.921	537.042	459.161	102.154	373.177	293.684	381.115	576.763	401.439	301.5	417.144	301.856	349.397
2-Butenoic acid, 4,4'-[(dibutylstannylene)bis(oxy)]bis[4-oxo-, diisopentadecyl ester, (2Z,2'Z)-	_	5372		907.506	8.33214	212.976	174.026	175.422	192.182	202.109	150.876	82.3563	73.7183	73.9142	126.338	96.0992	133.235	289.084	119.867	170.313	302.936	94.9266	290.097	177.093	275.822	250.937	205.477	329.859	267.397	253.044	156.401
_	Dodecanoylcarnitine		3194	324.253	12.0615	46.9219	41.571	38.4152	35.0306	40.2127	33.6484	18.0339	25.7322	12.5061	10.3017	19.5725	36.9037	29.308	17.387	78.6752	43.1604	60.9914	31.9865	75.1881	84.2123	43.9453	59.7246	58.7469	58.5849	173.418	28.4789
2-Chloro-N~1~,N~4~-bis(2,4,6-tribromophenyl)benzene-1,4-dicarboxamide	_	66		818.549	7.83222	15982.5	15477.9	14540.6	15995	13064.4	15326.5	4250.1	6167.33	3601.73	7241.55	7989.75	8806.45	16211	7973.83	15595	14837	4219.1	18955.9	16430.6	17235	17916.3	13022.6	25861.4	20017.4	19840.3	9422.25
2H-Azepin-2-one, hexahydro-N-lauroyl-	_	1592		296.259	9.78414	671.528	467.17	546.349	513.501	479.604	525.353	184.613	183.894	134.601	242.107	290.668	386.537	505.987	218.41	755.822	586.082	303.723	507.96	600.806	513.983	623.229	457.296	613.13	809.78	917.254	437.975
_	1-Piperazineacetic acid, alpha,alpha-dibutyl-4-methyl-, 2-(4-methylphenyl)hydrazide		3409	355.287	13.7089	35.1482	33.9793	32.0608	32.3364	31.1607	25.2974	17.7292	17.8097	20.6169	13.2227	18.9441	13.1773	40.9512	24.4748	26.857	40.9268	28.0907	41.1105	44.2715	49.5433	24.0619	35.6208	33.284	35.7817	68.6115	42.8663
_	Ricinoleic acid		100	297.242	10.3432	5969.09	6434.62	6009.95	5897.71	5732.42	5361.98	2332.67	941.049	882.249	1626.38	2053.87	1159.5	3550.61	1955.72	3236.38	3597.52	1752.31	2812.27	8253.43	15666	9473.83	11296.3	6370.85	10907.7	8539.17	4032.16
3-(Prop-2-en-1-yl)-7-propyl-3-borabicyclo[3.3.1]non-6-ene	_	2659		225.179	7.0913	138.321	119.466	145.599	127.975	142.22	132.057	53.5466	78.1949	45.1129	81.2788	147.299	112.965	176.066	101.015	160.903	166.871	197.739	154.47	258.914	280.727	139.094	232.786	185.172	234.493	307.322	171.753
_	Quinquenoside III		5812	969.54	4.93872	329.721	351.983	352.497	314.701	310.439	254.346	255.014	127.866	117.251	281.868	52.5625	86.0719	257.467	287.899	219.776	237.681	481.314	201.392	295.026	279.643	264.389	215.302	223.273	392.913	236.302	252.509
Sphingosine	_	172		300.288	9.19586	9917.07	7806.3	7900.24	7370.65	6964.7	7039.85	4067.39	4606.95	1915.32	4995.46	4359.14	4511.24	7164.53	4288.79	9634.15	8948.17	4825.74	9275.88	9153.38	15249.1	9994.98	9678.52	17736.1	10594.5	10899.2	6577.56
17(S)-HETE	_	359		321.239	10.337	3867.38	3695.95	3956.06	3925.65	3785.26	3299.38	1710.8	757.57	670.956	1259.57	1351.81	1089.43	2528.2	1193.43	2334.65	2766.81	1224.19	2230.6	5563.34	9969.83	6159.51	7156.57	4632.07	7964.66	5673.46	2678.89
Arg Lys His	_	8		440.275	8.33885	136211	133560	126657	122767	126793	125447	44960.9	66698	49138.5	92558.9	79718.7	80936.9	155526	76264.5	135380	162076	34907.3	161782	141286	173329	159937	166336	202980	187206	172226	109868
_	Magnesium chloride (5-methylideneoxan-3-yl)methanide (1/1/1)		2334	169.028	2.22233	13.3334	19.4588	15.8247	15.8557	12.8669	10.0809	13.2249	16.2454	13.8372	7.40212	16.3813	7.68977	16.8175	27.2582	31.0398	21.7067	13.5985	19.2786	24.3559	32.9096	30.8916	26.7697	36.1458	10.3901	22.8415	22.3272
_	4-Pyrazolecarbonitrile, 5-amino-3-cyanomethyl-		2160	128.036	0.871392	81.695	87.5777	101.081	86.5865	75.9916	79.8291	49.3991	33.0971	56.8347	43.0404	52.8486	60.0182	91.8118	54.5415	128.994	60.8204	113.857	61.4426	51.7673	79.7065	65.9733	77.9938	33.4711	49.2316	87.0483	77.8357
_	Mupirocin		194	499.298	6.60715	3365.75	3356.22	3548.61	3138.67	3095.33	2853.26	1543.2	1160.59	1195.65	2155.12	1859.49	1741.13	3882.28	1542.97	4090.47	2111.88	1941.31	2604.49	2435.53	4159.65	3234.18	4013.52	2029.64	3574.04	2398.41	2064.23
3-(Dodec-1-yn-1-yl)-6-methyl-2,1-benzoxaborol-1(3H)-ol	_	3209		313.234	7.8872	711.507	742.562	651.847	636.302	606.871	679.713	325.86	254.474	249.059	373.46	349.772	373.965	667.663	353.573	638.656	749.359	318.906	497.88	426.165	726.592	883.441	742.113	893.266	788.987	607.297	815.783
_	Suberic acid		2349	173.082	1.66462	25.6546	33.6774	35.1039	29.387	24.6883	29.1197	14.033	17.0226	11.9201	16.9302	24.3453	24.2911	23.7408	20.0438	42.9132	29.146	29.4397	35.6055	45.0552	43.2964	39.9356	40.4565	25.9841	40.982	38.874	28.4754
13-OxoODE	_	1345		295.225	7.4782	2555.07	2323.93	2174.38	2133.87	2037.38	2094.17	1259.79	793.723	694.464	1136.3	1838.74	1803.52	1579.56	1316.26	3100.71	2162.55	1760.19	2476.59	2089.21	2384.08	4326.54	2175.38	2195.18	1790.04	2725.2	1887.12
14-methyl-1-pentadecanol	_	736		265.251	10.006	1509.56	1145.56	1671.83	1724.67	1497.97	2371.31	1080.38	444.652	351.219	517.188	1006.24	582.241	1132.62	629.148	1382.71	1033.26	806.655	1470.74	2545.39	2528.99	2807.41	1500.38	1281.66	2500.84	2541.84	1780.22
Phe Lys Lys	_	434		422.265	8.34911	7201.8	6370.38	6269.72	6050.18	5802.85	6226.19	2772.87	3520.14	2481.23	4440.86	3608.15	3796.78	6898.83	3661.89	5742.18	7705.65	2203.54	7141.04	6213.11	7924.39	6966.04	7047.55	9264.56	8254.02	8368.13	4869.33
{2-[Butyl(dimethoxy)silyl]ethyl}(dodecyl)methylsulfanium chloride	_	214		427.283	7.79607	9247.36	7408.19	8730.21	7577.26	8002.04	7134.11	3897.72	4876.5	3229.65	4471.23	5260.47	5734.16	8673.88	5832.45	6390.68	9834.9	4804.9	8585.41	8496.61	9930.1	10950.1	9494.97	9414.86	7677.99	8795.18	5884.76
_	(Anthracene-9,10-diyl)bis(triethoxysilane)		1909	501.214	4.00584	712.4	788.179	844.805	742.91	791.78	657.731	518.722	371.977	412.672	670.647	366.896	367.574	890.149	600.561	772.241	775.787	682.477	590.796	650.26	904.773	788.248	873.177	534.676	746.4	529.514	597.951
N,N',N'',N'''-Tetracyclopentylsilanetetramine	_	267		365.311	5.78452	4447.56	3043.33	3298.95	3028.2	2802.76	3200.6	1727.72	2125.1	1483.31	1780.09	2421.13	2022.26	3163.13	2388.2	3494.43	2992.36	3092.95	2526.54	4713.66	3694.22	2669.94	3269.59	2268.9	2826.78	3714	2910.63
N'''-Methyl-N,N,N',N',N'',N''-hexapropylphosphorimidic triamide	_	1349		383.326	6.7195	1649.48	1424.72	1374.64	1485.53	1232.6	1326.49	1038.5	762.211	549.567	823.325	738.977	1145.28	1331.46	668.543	1843.89	1448.93	1290.89	1123.93	1620.04	1575.73	1645.18	1136.78	1640.19	2377.33	1791.11	1210.95
Bixin	_	139		383.324	5.78471	6925.55	7540.5	6917.9	6205.67	6185.29	6670.77	4525.58	3889.04	3131.58	3700.96	5515.67	3812.44	6275.04	5025.62	7017.52	6431.41	7001.17	4873.04	7508.32	6044.34	5436.2	4919.39	4557.08	8587.32	7128.29	5647.91
PS(O-16:0/18:2(9Z,12Z))	_	5165		768.512	8.46147	449.079	292.695	367.059	333.359	383.509	303.484	182.179	206.358	153.864	177.668	273.698	270.296	391.355	242.772	245.073	355.181	285.923	352.251	409.049	720.299	274.957	587.159	600.317	333.532	520.324	242.525
Benzenemethanaminium, N,N,N-tripropyl-	_	2724		235.229	10.3382	152.332	107.789	116.368	109.595	106.16	106.892	42.9177	50.2081	37.2231	44.5605	47.5986	43.3686	70.0752	45.2923	68.7029	86.7234	40.499	79.774	166.293	217.607	143.746	148.118	107.277	206.82	158.619	55.4315
_	Carbanilic acid, 4-butoxy-2-methyl-, 2-piperidinoethyl ester		3241	333.218	10.254	59.8148	62.1893	44.8391	56.044	58.0472	43.3573	32.9778	14.6359	30.2212	37.6413	37.6713	22.7119	54.9274	40.9347	41.7855	43.3446	22.323	54.7638	69.5855	101.697	73.0324	73.0056	70.0722	76.7497	55.8962	36.2746
2,6-Bis(dimethylamino)-N,N-diethyl-3,5-di(propan-2-yl)benzamide	_	3371		348.299	6.44328	497.858	401.547	440.7	447.88	380.68	465.408	295.111	263.864	169.242	228.596	314.817	253.147	303.253	271.823	419.513	398.412	489.436	297.678	481.747	448.556	371.529	337.551	468.961	516.234	534.968	348.901
Lovastatin acid	_	1158		423.273	4.17872	3568.71	3240.97	3416.31	3163.2	3230.39	3205.95	2612.9	1583.66	1179.88	2056.9	1727.37	3220.28	3471.71	2533.76	3096.01	2494.38	2414.95	3268.34	2723.21	4486.18	4431.93	3254.64	7144.59	11437.8	3953.88	3175.4
_	Benzenesulfonothioic acid, 4-fluoro-, S-(2-(dimethylamino)ethyl) ester		2825	262.038	1.43613	32.6223	38.8246	34.6926	32.5244	31.491	28.0824	14.5157	13.9614	11.8271	20.9916	22.2104	21.7987	28.6902	17.2689	29.5479	23.6675	21.2725	25.9763	35.8435	47.7399	27.4418	39.1716	41.2602	37.2072	49.3983	27.7559
Tris(2,2-dimethylpropyl)gallane	_	3042		283.191	5.39177	183.207	183.462	167.698	150.76	117.104	133.268	142.399	115.735	78.47	95.7602	126.581	118.716	152.678	120.797	176.912	184.201	149.054	137.264	142.309	237.272	158.072	173.654	173.499	222.877	224.378	160.306
_	Acetamide, N-(4-(3-(diethylamino)propoxy)-9,10-dihydro-2-methoxy-6,7,8-trimethyl-9,10-dioxo-1-anthracenyl)-		4079	465.24	4.10788	416.813	487.821	473.842	379.091	425.573	383.778	291.951	308.376	233.678	259.294	513.808	326.026	467.435	366.909	439.274	414.669	376.284	496.595	434.151	680.062	685.43	648.461	515.96	794.213	379.546	404.922
_	L-Methionyl-L-valylglycylglycyl-L-valyl-L-valine		798	541.281	6.50243	1705.28	1704.45	1745.21	1630.01	1650.96	1589.79	1395.13	821.391	840.164	1611.63	1378.32	1476.22	1766.35	1803.74	1462.29	1449.95	1759.25	1694.59	2665.32	2794.87	1994.59	2798.06	1124.19	1446.47	1184.18	1213.49
_	L-Prolyl-L-lysyl-L-alanylglycyl-N~5~-(diaminomethylidene)-L-ornithylglycine		1019	565.319	4.31515	1270.99	1260.14	1291.53	1276.6	1155.14	1102.16	1405.64	1279.73	825.794	798.603	882.306	909.127	1158.98	1504.54	1379.65	1489.35	1419.75	1041.31	1486.27	1434.5	1608.35	1623.84	1479.92	974.364	1417.37	1470.69
5-Bromothiophene-2-carboxylic acid	_	2548		206.91	14.4286	8.47277	8.52212	7.67772	9.43759	9.95953	9.4027	8.7009	10.2573	8.65158	10.6551	11.4059	11.9919	8.07453	8.25923	8.66066	8.12231	10.4613	7.51944	8.72262	8.58344	8.52	7.51454	10.2041	8.16818	9.8125	6.78331
Glu Gln Arg Arg	_	4591		588.321	9.34648	274.463	240.981	225.475	254.217	224.441	253.924	342.86	258.754	207.374	255.516	264.565	271.292	218.074	242.483	130.396	203.512	252.142	210.355	297.098	200.009	262.48	184.891	186.958	224.727	239.574	304.403
_	Sodium 3-({2-[(2,6-dimethylphenyl)(hydroxyacetyl)amino]ethyl}sulfanyl)-2-hydroxypropanoate		3356	348.09	0.792083	42.7202	58.3083	62.7022	49.6571	49.3083	52.7726	82.8639	65.1194	62.8351	67.5607	62.9374	55.034	47.4483	62.3179	52.0858	52.9521	50.4535	45.8457	62.2793	57.3464	39.1833	73.0805	25.804	44.9912	49.4908	55.8964
_	2,6-Difluoro-3,5-bis(4,4,5,5-tetramethyl-1,3,2-dioxaborolan-2-yl)pyridine		3485	366.187	6.0491	77.9682	91.8191	87.8217	101.472	81.3249	69.1936	117.705	114.338	92.6155	83.3421	92.0629	90.0802	58.5684	94.1037	78.6148	69.1697	83.0361	77.2999	112.491	93.4767	72.8284	102.198	54.5768	52.9141	77.2251	105.921
_	3beta-Hydroxyandrost-5-en-17-one bis(carboxymethyl)mercaptole		1709	435.167	2.27841	469.757	510.094	553.02	456.544	471.285	432.447	707.696	586.824	544.685	640.485	479.069	497.911	327.753	537.856	609.301	384.496	421.852	392.165	490.54	432.118	466.26	496.6	466.026	533.806	535.67	440.49
Cys Glu Thr Tyr	_	4365		537.162	12.096	569.037	402.594	470.54	399.612	343.207	295.872	501.224	460.913	465.998	544.701	506.731	554.011	415.874	283.329	470.082	426.6	389.313	356.89	430.551	457.434	390.672	377.175	404.851	426.297	468.729	406.753
3-[4-(Dihexylamino)benzene-1-sulfonyl]propan-1-ol	_	3585		384.257	10.8716	599.222	654.835	683.838	636.132	637.433	670.365	879.445	841.967	792.139	785.866	541.573	635.351	464.403	605.725	371.263	701.68	708.471	542.413	786.487	722.555	750.658	655.973	808.83	641.836	641.709	667.832
_	Triazine, 2-amino-4-butyl-6-pyrrolidino-		2573	220.157	0.2113	1.75561	4.98062	3.97681	3.70549	2.49608	2.69678	5.02559	4.37891	4.41995	5.06161	4.33635	3.14151	3.39167	4.06337	4.09477	2.32379	2.64073	3.09958	2.53582	2.65884	2.89077	3.65817	4.8022	4.82743	4.43706	4.98639
Lys Gln Phe	_	3826		422.225	3.05388	1307.53	1023.55	975.78	820.206	686.81	823.761	1127.34	1377.66	1014.9	809.023	1035.12	974.459	753.648	714.009	709.369	852.978	755.02	846.769	1216.15	1106.21	1061.51	957.138	877.782	880.244	1011.97	887.486
_	[4-[[9-[4-[3-acetamidopropyl(acetyl)amino]butyl]-13-acetyloxy-4,10-dioxo-5,9-diazabicyclo[10.3.1]hexadeca-1(16),12,14-trien-11-yl]methyl]phenyl] acetate		5069	645.329	7.93287	175.475	229.07	183.656	231.247	219.166	203.927	334.785	275.763	221.337	291.583	296.487	279.651	182.59	240.507	175.179	184.13	288.179	159.43	166.983	159.321	196.548	186.767	166.453	196.304	164.488	243.08
Diphenyl({1-[4-(trifluoromethyl)phenyl]ethenyl}oxy)silane	_	3494		371.107	3.90753	220.146	186.687	185.211	191.471	179.8	209.907	287.897	291.911	324.272	266.432	186.744	246.046	223.389	206.616	136.505	215.453	141.423	224.055	197.782	234.804	142.304	141.35	300.089	175.01	118.899	190.002
Triiodide ion	_	3695		403.704	2.35633	88.543	103.845	145.352	135.617	158.248	162.847	289.854	222.598	181.771	229.548	162.895	129.263	114.27	163.643	125.239	144.237	151.28	169.703	104.775	103.254	87.4799	132.956	114.993	101.192	145.132	139.481
Dioctanoyl phosphatidic acid	_	3925		447.212	7.79727	483.167	312.074	332.714	249.652	263.274	293.862	596.117	409.165	400.19	438.07	253.156	280.172	257.58	325.202	251.886	276.667	278.873	289.989	296.778	252.882	352.214	218.589	463.777	380.032	327.815	349.288
4-{(E)-[4-(Dimethylamino)phenyl]diazenyl}-1-methylpyridin-1-ium	_	2913		264.134	2.39725	187.06	176.54	216.002	232.555	243.074	288.71	271.234	222.848	175.031	349.227	279.327	289.205	179.252	144.687	170.886	257.271	161.484	191.566	269.727	247.29	243.237	278.075	132.393	314.261	250.098	207.767
6-Nitro-1,3-bis[(trichloromethyl)sulfanyl]quinazoline-2,4(1H,3H)-dione	_	4307		525.758	2.71422	202.632	189.939	221.402	332.116	321.13	227.951	409.265	278.663	373.093	314.263	234.675	287.238	222.524	239.651	213.047	310.608	99.2609	219.888	210.7	177.621	262.843	261.686	165.881	204.069	254.181	247.963
_	NSC268400		4930	618.156	8.5832	216.986	248.35	205.453	162.834	173.776	161.48	294.675	316.949	366.694	252.289	257.983	280.027	238.726	195.374	225.101	158.991	131.306	264.96	185.611	147.259	225.713	145.381	201.25	231.326	178.119	172.213
Barium iodide--water (1/2/6)	_	4288		522.766	2.70827	263.782	273.441	231.637	295.631	269.645	300.355	470.535	340.34	423.651	392.051	244.531	430.289	244.782	318.078	255.11	324.359	109.186	320.914	254.643	217.622	259.034	303.015	266.207	273.381	295.66	281.187
Cesium diantimonide	_	3670		397.701	2.33891	139.731	126.175	107.267	266.352	122.368	187.903	268.12	226.427	222.278	178.552	185.211	142.571	171.62	142.226	133.063	124.223	83.3568	178.698	219.032	78.5077	140.257	271.236	127.067	261.294	125.647	100.439
L-Tyrosyl-L-alanyl-L-phenylalanyl-L-glutaminyl-L-seryl-L-isoleucyl-L-serine	_	5300		837.374	2.67851	419.25	379.285	438.551	385.264	379.672	353.585	608.677	370.562	390.19	605.7	333.176	363.875	288.975	219.114	367.272	405.234	204.765	331.754	464.228	262.595	400.166	363.951	310.117	252.955	340.694	383.132
Dermorphin	_	5231		803.376	2.68063	497.798	526.925	605.025	574.852	481.801	569.893	860.353	648.441	580.729	732.723	471.427	705.175	391.038	489.763	404.923	604.168	358.222	423.605	664.563	457.125	489.952	647.965	366.096	475.028	485.442	624.785
_	Guanosine tetraphosphate adenosine		5670	833.022	8.46869	200.587	261.175	284.401	241.643	280.522	240.196	467.699	488.503	366.488	302.815	633.347	427.915	313.081	401.198	313.518	369.087	179.785	209.75	255.026	285.859	261.069	212.83	256.737	471.548	253.907	270.472
NSC145648	_	5225		801.389	2.99742	596.097	550.014	524.949	471.74	420.214	555.894	814.961	613.328	672.892	793.664	481.893	474.192	272.144	624.86	314.827	546.533	474.807	323.232	530.639	485.784	545.341	802.437	419.52	509.638	509.689	585.211
3-(beta-Alanylamino)-2,4,6-triiodobenzoic acid	_	4584		586.784	2.53648	151.332	132.34	200.629	261.452	183.048	241.344	294.84	172.813	400.002	353.024	236.569	250.886	157.083	208.143	216.109	223.352	114.154	213.641	153.137	139.45	186.385	210.775	141.586	163.674	168.862	245.829
_	Indinavir-N-oxide		1151	610.339	9.30357	460.551	484.19	478.327	446.682	404.068	385.305	634.916	529.628	416.549	467.017	544.808	474.455	351.674	391.798	274.249	366.581	382.788	244.686	398.75	392.201	547.81	424.909	473.961	504.957	510.93	583.891
Met Leu	_	2910		263.139	2.50813	710.084	794.131	668.844	755.892	900.675	699.191	970.544	636.418	510.948	1207.99	744.859	845.01	620.456	540.305	464.11	765.257	427.932	405.082	554.763	532.547	648.195	779.928	575.093	537.194	484.676	639.678
Acetic acid, tribromo-, 2-hydroxy-3-[(4-methoxyphenyl)thio]propyl ester	_	4131		490.814	10.5613	143.148	59.4637	79.8297	86.18	83.8806	70.679	105.893	164.852	85.6839	97.2683	96.8031	140.215	78.7994	70.1415	54.581	110.291	67.1714	70.8344	125	142.961	79.2801	106.251	128.253	75.2029	111.348	111.97
2,2'-{Selanylbis[(2H-1,3-dithiol-4-yl-2-ylidene)]}bis(2H-1,3-dithiole)	_	4115		486.746	2.52462	468.306	193.435	284.704	320.252	254.039	305.225	482.664	415.827	336.401	380.414	245.588	348.491	196.16	266.697	300.792	344.397	143.309	188.248	225.774	192.205	220.368	323.544	193.047	287.79	221.621	304.633
Metformin hydrochloride	_	2361		166.085	1.65152	85.5366	120.795	118.344	124.214	112.857	110.744	132.191	73.5559	118.767	128.89	62.727	84.0495	49.089	62.9951	83.7341	78.1936	39.2294	70.4505	51.2897	37.4304	56.2554	84.2623	58.9811	61.5556	48.2257	125.883
Dipotassium tetrakis(thiocyanato-S)palladate(2-)	_	3895		438.721	2.46945	246.864	269.478	279.986	308.501	288.329	252.512	574.899	253.939	310.608	432.077	295.822	449.693	199.421	307.31	262.27	307.483	134.864	265.441	231.202	236.43	222.621	299.949	181.02	204.88	226.465	296.69
Hydrazinecarboxylic acid, 2-(2-hydroxy-4-phenyl-3-(((phenylmethoxy)carbonyl)amino)butyl)-2-((4-methoxyphenyl)methyl)-,1,1-dimethylethyl ester, (S-(R*,R*))	_	4427		550.291	3.05325	2035.84	1629.81	1441.05	1466.97	1444.66	1354.67	2872.78	1405.33	2392.34	2641.69	1640.98	1596.81	978.303	1920.99	1103.26	1492.53	1292.31	1083.38	1044.97	1132.78	1293.69	1314.69	1323.24	1266.09	1065.12	1129.09
_	D-(+)-Xylose		2251	149.038	0.704617	134.493	144.253	173.959	148.808	142.062	140.118	158.368	186.75	168.783	131.894	162.183	144.557	77.1207	129.833	107.705	113.614	98.1555	67.3577	77.2926	77.6288	89.8751	99.0076	107.574	58.4657	76.4426	70.1626
_	[3-Chloro-4-(methanesulfonyl)-3-methylbut-1-en-1-yl](diethyl)methylsilane		2921	281.08	0.729817	111.089	117.544	136.988	121.17	111.205	115.552	161.064	152.706	186.986	141.893	89.2876	90.2337	66.9945	155.854	67.4485	98.0843	70.2699	53.3152	89.8229	93.8849	82.4033	125.218	56.2642	71.5683	82.7672	111.614
Bis(2-methylpropyl)(phenylethynyl)alumane	_	2918		265.151	2.40791	259.025	357.911	266.061	331.349	334.395	254.475	735.17	454.507	331.781	527.393	368.878	432.222	245.229	316.62	237.846	389.146	326.707	253.059	262.736	405.877	280.649	454.039	250.975	354.109	272.208	239.025
lle Asp lle	_	1977		360.204	2.5551	2310.8	1823.44	2293.15	2319.36	2191.32	1962.43	4660.82	2131.39	2435.92	3760.97	2369.46	2763.11	1295.35	2603.24	2072	2058.15	1729.41	1479.99	2137.39	1827.38	2047.24	2603.06	1203.74	1483	2461.02	2368.74
6-[Tris(ethylsulfanyl)methyl]-1,6-dihydroazulene	_	3270		325.111	3.97347	188.143	161.031	119.706	145.506	126.677	171.135	98.7588	139.543	202.724	91.6436	146.466	115.29	81.9618	90.5402	48.6651	149.586	61.7713	57.8075	115.972	135.259	104.586	124.844	112.689	63.085	89.0691	115.285
Phe Met lle	_	3746		410.225	8.27923	253.927	184.275	230.221	232.807	198.175	221.359	420.217	337.234	267.591	221.462	245.084	279.129	113.119	242.464	122.239	101.379	324.813	171.616	432.998	153.206	120.987	175.549	75.0746	167.166	117.288	239.36
_	1-(9-Bromophenanthren-3-yl)-2-(dibutylamino)propan-1-ol--hydrogen chloride (1/1)		4131	476.137	0.896333	66.3377	81.7322	87.4568	76.5477	72.1279	75.1371	100.141	96.3307	177.869	111.486	83.3161	60.8607	46.8127	95.9591	57.4203	67.8318	63.1405	50.3072	74.3595	69.7402	56.7863	97.3304	37.9711	55.3616	65.1193	86.6067
1,1'-Diazene-1,2-diyldicyclohexanecarbonitrile	_	2795		245.176	2.50222	624.078	808.395	659.481	709.704	851.294	624.616	1845.98	1124.54	843.583	1191.67	887.068	1285.56	543.814	845.242	774.31	1169.45	549.992	453.262	593.895	671.165	765.305	1248.2	562.905	493.196	750.413	618.881
Phosphorothioic acid, O,O-diethyl O-(6-(2,3-dimethylphenoxy)-3-pyridazinyl) ester	_	3482		369.103	3.96498	189.338	172.942	183.819	169.896	157.008	181.22	143.33	195.133	285.586	168.563	126.681	185.967	112.538	158.713	62.7653	141.244	109.424	75.7001	142.445	193.541	140.491	175.981	191.255	80.4055	77.5636	159.265
_	3-(4-Chlorophenyl)-5-ethyl-1-[3-(trifluoromethyl)phenyl]-1H-pyrazole		3364	349.073	0.723658	80.5329	86.7667	117.941	95.7355	90.0597	89.784	117.5	120.549	142.427	91.9309	86.055	67.5134	46.5852	96.8305	46.953	77.0101	74.4809	31.2195	56.1635	56.8441	43.2841	88.4387	32.4447	43.1901	46.1803	102.66
_	Benzenemethanamine, 2-((2-chlorophenyl)thio)-N,N-dimethyl-, hydrochloride		3000	294.028	1.67924	24.6288	51.4692	52.414	49.9808	28.2575	41.5985	67.1973	56.4188	74.4295	66.4278	44.2924	31.1687	31.8678	63.8145	28.3081	34.9712	10.4983	32.502	19.3646	19.915	30.8649	36.4512	8.47341	23.3608	19.6358	40.1759
N1-(4-chlorobenzylidene)-4-(3,4,5-tribromo-1H-pyrazol-1-yl)aniline	_	4260		515.812	9.21648	249.088	234.575	249.826	216.44	203.632	205.327	379.249	327.693	313.476	336.818	193.558	210.022	140.345	277.289	55.8706	215.579	229.948	126.391	275.163	343.565	237.937	263.39	236.29	269.888	186.912	305.454
1,2,4,5-Tetrabromobenzene	_	3628		390.697	2.36867	98.434	105.316	229.091	147.158	167.205	225.121	240.741	142.639	200.678	309.494	221.692	221.386	110.945	158.566	123.067	146.403	90.5999	163.16	222.895	110.257	93.1494	147.678	123.218	140.415	135.095	222.22
_	1,3-Benzenedicarbonyl diazide		1116	215.032	0.6923	405.368	429.33	514.072	431.418	428.64	450.769	660.726	604.58	416.089	736.961	523.567	361.393	243.723	315.048	359.945	497.299	277.23	235.27	177.092	170.664	303.336	276.24	343.826	151.197	114.681	571.771
_	(5alpha,6alpha,9alpha)-3-Methoxy-17-methyl-7,8-didehydro-4,5-epoxymorphinan-6-yl methyl 2,3,4-tri-O-acetyl-beta-D-glucopyranosiduronate		1963	614.225	4.69367	265.848	271.026	273.102	274.059	229.772	216.079	604.741	265.584	544.56	259.58	266.49	340.205	197.882	298.711	105.045	289.825	245.976	188.735	233.208	254.261	234.699	290.94	184.477	187.105	168.536	342.94
_	Benz(a)anthracene, 5-fluoro-1,2,3,4-tetrahydro-7,12-dimethyl-		2807	259.129	1.20504	89.3734	112.467	114.554	102.616	97.5778	99.5794	172.585	84.1287	135.683	124.69	129.271	118.478	55.4588	119.926	46.302	90.078	65.8548	55.3861	69.3825	47.6738	73.1508	105.521	37.7561	50.9372	43.7325	54.0598
_	Succinyl-leucyl-agmatine		3193	324.202	5.40972	153.742	167.308	174.139	164.53	139.846	140.593	203.292	163.823	186.392	290.032	102.455	136.893	74.1559	172.977	76.1684	95.9814	102.293	88.9116	68.3055	144.99	104.524	247.582	128.247	84.4069	89.5119	151.806
_	(&plusmn;)8-GINGEROL		724	321.205	7.42587	426.184	460.95	444.13	423.951	399.285	383.206	944.034	530.376	504.965	614.328	380.614	473.856	272.733	446.231	366.2	344.823	191.424	321.038	479.548	167.145	403.957	255.794	353.032	451.249	371.721	571.956
Antimony--samarium (2/1)	_	3785		416.717	2.37859	207.773	217.663	281.443	161.055	272.932	202.555	605.256	398.988	513.86	447.642	252.666	231.363	233.525	275.474	257.778	248.73	150.339	200.676	215.288	192.71	223.139	361.579	189.121	187.569	284.686	291.171
_	1-(1-{6-[3-(2-Carbamoylpyrrolidine-1-carbonyl)piperidin-1-yl]hexyl}piperidine-3-carbonyl)pyrrolidine-2-carboxamide (non-preferred name)		4466	531.367	9.39028	66.1835	50.8921	61.1524	49.6861	60.3893	43.6144	124.725	105.831	73.6055	92.1732	44.7553	43.7352	34.7249	51.8811	52.942	34.8057	65.1493	29.1117	123.177	50.952	60.035	46.4324	39.2366	45.753	49.6447	75.3712
_	N,N-Dimethyl-3-(tributylstannyl)propan-1-amine		3428	358.192	2.25292	457.78	405.76	441.053	361.731	449.282	333.733	938.657	377.5	461.083	636.525	457.849	548.708	224.359	524.668	327.551	340.718	207.273	243.064	340.622	307.181	348.311	483.553	210.99	237.542	297.845	340.822
1-Octyl-1,2-dihydro-5H-tetrazole-5-thione	_	2594		215.132	2.83327	190.614	172.939	157.47	191.767	87.1727	141.052	295.378	245.724	187.277	285.141	225.063	200.823	135.819	194.601	71.8208	125.318	130.634	118.853	196.538	153.87	180.818	257.015	125.649	121.443	212.309	207.538
_	DIPROTIN A		3302	340.206	3.34297	164.845	179.39	248.287	166.953	171.325	153.884	244.441	179.951	121.915	309.005	275.379	244.454	86.9316	155.161	107.833	143.678	83.659	160.425	118.403	133.407	117.05	306.317	311.846	191.922	127.378	237.749
_	Sesaminol glucosyl-(1->2)-[glucosyl-(1->6)]-glucoside		5695	855.255	0.928517	34.3327	42.0796	47.5957	44.66	34.4744	40.3404	62.5317	55.8895	100.382	54.5111	37.4765	35.4101	21.4406	50.6334	26.1372	38.284	20.2079	22.065	30.834	35.0856	26.2607	56.1382	22.245	19.189	26.4572	47.2855
_	2-[2-(Cyclopropylmethoxy)-6-fluorophenyl]-4,4,5,5-tetramethyl-1,3,2-dioxaborolane		2983	291.157	5.90022	57.7868	58.8743	53.3874	75.5674	62.3124	62.662	63.0116	107.974	95.4616	112.32	93.1089	126.706	36.8318	28.4056	60.7812	44.0543	43.798	90.8872	210.852	71.0823	47.2354	65.8945	21.2373	20.0556	39.7484	41.9048
_	6-Gingerol		1753	293.173	6.2713	141.947	133.74	134.693	130.145	122.515	117.644	254.681	257.857	192.794	185.146	146.11	178.256	102.774	138.084	99.4424	110.936	52.6448	107.377	169.501	66.6881	123.038	116.086	99.1788	88.6061	95.6138	127.65
6,7-Dihydro-5H-2-pyrindine	_	2186		120.081	1.69491	554.129	726.93	699.96	746.987	721.561	638.951	1027.81	569.313	757.457	984.424	444.354	547.999	331.488	507.26	383.26	361.861	201.233	384.096	233.751	165.235	301.481	464.718	234.807	326.276	294.621	484.716
Silane--water (1/1)	_	2004		51.0259	1.71834	22.0067	21.0034	24.8851	24.3703	22.204	22.3254	32.3557	23.6053	24.4173	31.8462	16.7525	20.61	11.0843	20.3991	8.62738	15.7945	7.49211	10.6802	9.61155	8.11006	13.3315	17.5486	8.95668	11.0872	9.16832	14.3954
2-(Naphthalen-1-yl)-2-phenyl-1,2-thiasilinane	_	3249		321.113	6.15612	77.8169	59.5953	52.3874	31.2443	54.6207	44.9794	99.5063	123.551	89.5434	49.8208	67.4765	74.2343	24.9948	46.471	27.0366	29.7948	74.576	41.0688	142.071	50.9076	36.3617	37.7006	21.7129	32.5151	25.6767	36.2702
_	TXB2-d4		517	373.236	9.00648	849.66	848.236	830.102	789.539	770.774	731.619	1307.6	1199.45	720.748	650.508	513.861	761	189.6	504.072	250.452	349.722	813.611	353.472	1543.11	479.218	391.7	493.697	673.481	1045.83	976.659	1072.76
_	1-[2,2-Dimethyl-3,3-bis(phenylsulfanyl)cyclopropyl]ethan-1-one		3215	327.088	0.711333	141.183	158.324	192.477	158.989	153.478	151.149	286.044	244.196	294.907	216.371	127.235	147.147	74.4172	197.551	98.2252	99.2595	77.9664	70.695	104.248	110.628	102.931	153.342	60.0297	79.8924	105.289	116.988
Phenylacetylene	_	2131		103.055	1.70487	111.672	130.312	129.788	136.361	128.209	123.222	206.575	114.957	153.788	198.29	82.9833	103.301	57.7595	99.9113	71.0702	70.8246	35.6785	66.1754	40.0136	31.7445	55.7031	88.3664	40.2357	57.8041	49.2803	96.194
2H-Tetrazol-5-amine--water (1/1)	_	2133		104.057	1.70008	14.9009	16.4969	17.1441	18.3553	15.0882	16.7283	25.2274	13.8681	17.3471	23.1785	11.7719	12.8089	7.2974	12.3254	6.86034	10.4863	3.14808	8.22338	7.86766	5.06433	8.13836	12.0635	6.64852	8.37878	8.04085	10.4052
_	2-keto valeric acid		2101	115.041	1.61607	54.9006	64.3699	63.6781	54.7815	51.9376	52.4983	81.3806	52.767	85.2703	91.9844	75.8311	68.454	13.3913	83.5341	19.6332	64.4958	17.0929	12.9211	17.1129	34.7027	35.8875	79.9666	14.035	23.4013	6.45933	59.7777
6-Fluoro-1-undecyl-3,4-dihydroisoquinoline	_	3275		326.227	5.39093	533.802	500.966	499.317	456.697	471.189	456.964	774.637	527.861	624.206	969.776	360.061	416.641	220.267	401.778	145.649	316.688	337.936	270.439	337.486	482.086	390.803	666.243	410.569	406.989	293.817	438.407
(Dimethylphosphanyl)acetonitrile	_	2128		102.047	1.71234	27.6555	27.3986	29.4149	34.2364	29.8081	29.328	47.7026	29.5126	38.0207	51.4672	19.5655	27.319	16.6249	24.626	16.8154	18.329	8.35344	13.0084	10.2399	7.37613	13.7357	20.4043	7.9957	12.2722	9.92619	20.568
_	3-Methyl-2-oxovaleric acid		1039	129.057	2.35003	1004.54	1008.82	1018.2	893.096	898.416	837.981	1201.59	782.401	1204.54	1413.24	1354.69	1366.16	227.744	1254.06	329.433	1003.92	242.038	182.432	234.301	306.962	468.705	1016.56	144.074	309.723	68.2369	826.298
_	Benzoic acid, p-((2-((2-mercaptoethyl)amino)ethyl)amino)-, ethyl ester, hydrogen sulfate (ester)		3350	347.075	0.723933	146.39	147.031	213.609	166.053	163.07	176.432	242.733	257.838	298.07	172.033	149.081	138.611	65.2303	153.319	59.7266	142.209	85.793	38.7329	55.4163	75.5522	66.8546	118.248	63.1497	42.101	51.5806	169.08
_	5-[3-(2-chloro-4-nitrophenoxy)propyl]pyrimidine-2,4,6-triamine		3149	319.071	0.743517	101.383	107.175	131.286	107.943	104.179	112.936	167.397	193.737	428.707	230.557	133.732	92.4049	60.7085	129.448	70.2049	100.364	121.929	50.1479	92.4435	172.975	79.3253	143.13	55.7555	65.7515	75.9449	136.074
_	Phosphine sulfide, [4-(diphenylmethyl)phenyl]diphenyl-		4044	459.133	0.761683	201.869	233.175	294.794	233.813	217.998	223.612	595.44	321.756	588.602	417.5	196.466	197.695	110.72	329.949	128.079	175.363	123.365	98.9847	166.188	179.211	156.635	225.799	92.7963	106.234	146.399	245.943
_	W123		1351	305.165	6.65252	305.955	291.39	316.767	299.933	282.192	277.893	415.327	504.158	422.963	622.66	339.112	471.569	92.0942	218.194	98.7912	103.648	281.335	350.135	953.542	178.109	240.811	157.845	103.025	228.954	148.499	206.669
C.I. Acid Blue 3	_	4576		585.143	0.731383	367.259	340.161	375.734	358.681	349.136	320.992	594.564	318.203	759.314	515.281	174.966	257.345	89.9428	355.572	87.0551	192.663	189.883	124.893	178.991	176.58	126.784	220.305	120.904	89.7539	224.717	338.49
_	L-Phenylalanine		1186	164.072	1.67507	1040.49	1348.26	1357.57	1285.81	1130.92	1220.13	3180.58	1499.66	2082.46	2841.44	981.609	1075.46	701.254	1781.26	528.746	846.959	232.647	509.249	302.821	261.01	512.836	850.737	176.454	339.983	276.736	904.255
_	L-Leucyl-L- Alanine		2490	201.124	1.89015	52.7981	74.6493	86.7423	68.4915	59.3023	70.054	295.544	182.274	114.453	170.495	193.924	161.373	34.4912	153.112	37.8655	130.745	51.3462	26.2873	27.5374	23.4581	60.679	133.302	21.2316	15.5768	18.953	47.8349
_	6'''-(3-Hydroxy-3-methylglutaroyl)isoviolanthin		5405	721.202	0.88825	60.7768	75.8599	90.0632	68.7869	61.1286	72.1625	110.134	112.591	246.637	157.09	52.1738	43.8628	25.5033	84.6449	43.7291	48.3462	39.5156	27.6488	52.4993	72.2543	47.6973	101.105	25.3006	30.2568	46.2818	56.7937
_	4-Hydroxycinnamyl aldehyde		2243	147.045	1.68308	60.3928	87.7854	87.3667	80.9724	65.1171	72.1972	192.037	94.0712	137.773	181.031	64.8329	65.1292	34.9935	122.27	22.2521	43.1041	14.6682	24.4724	18.4022	15.9716	35.5015	46.5062	10.0159	22.8328	16.1726	47.0374
_	2'''-O-Rhamnosyl-2''-O-glucosylcytisoside		5467	735.213	0.92825	82.353	95.2144	110.768	91.5873	72.3891	84.872	168.5	179.416	413.104	228.416	64.8691	55.0772	35.0057	136.682	42.3207	51.4144	38.5825	33.1304	71.4016	101.815	65.6968	142.807	32.1426	28.4195	48.9895	65.3356
_	2,2-Diphenyl-2H,4H-1,3,2-benzodioxasilin-4-one		3138	317.064	0.71525	158.105	165.616	216.719	169.584	177.407	175.18	351.019	385.709	1172.25	484.335	204.005	157.14	73.8728	203.176	74.9474	130.6	96.405	51.1607	83.4546	96.6132	86.4935	142.209	71.4684	46.2712	52.9696	214.243
