# Supplementary material for: Sodium oligomannate therapeutically remodels gut microbiota and suppresses gut bacterial amino acids-shaped neuroinflammation to inhibit Alzheimer’s disease progression
Source: Cell Res. 2019 Sep 6;29(10):787–803. doi: 10.1038/s41422-019-0216-x (PMC6796854; doi:10.1038/s41422-019-0216-x)
Supplement: Supplementary file 11 — supplementary table S6 [file 41422_2019_216_MOESM11_ESM.xlsx]

## Sheet: Sheet1
	The following lists present the name of amino acids detected in the blood of WT (2m-9m) and Tg (2m-9m) mice. Related to Figure_5_b
	Name of amino acids
	glycine
	alanine
	serine
	valine
	4-OH proline
	aspararine
	glutamine
	tyrosine
	hypotaurine
	methionine sulfoxide
	beta-alanine
	threonine
	leucine
	ornithine
	aspartic acid
	methionine
	histidine
	phenylalanine
	arginine
	proline
	taurine
	isoleucine
	glutamic acid
	citrulline
	tryptophan
	Kynurenine
	GABA
	lysine
	pyroglutamic acid
	acetylornithine
	asymmetric dimethylarginine
	alpha-aminoadipic acid
	Carnosine
	Creatinine
	Putrescine
	Serotonin
